# Supplementary material for: Greater Reduction in Abdominal Than in Upper Arms Subcutaneous Fat in 10- to 12-Year-Old Tennis Players: A Volumetric MRI Study
Source: Front Pediatr. 2019 Aug 20;7:345. doi: 10.3389/fped.2019.00345 (PMC6710407; doi:10.3389/fped.2019.00345)
Supplement: Supplementary Material — Data sheet provides individual information for SATv. [file Data_Sheet_1.CSV]

Case_tenista	Group_tenista	Matched_pair_tenista	Weight_tenista	Height_tenista	BMI_tenista	Age_tenista	Tanner_tenista	Dominant_arm_ctg_tenista_1	Abdominal_Fat_tenista_1	Dominant_arm_fat_tenista_1	Non_dominant_arm_fat_tenista_1	ratio_SATabdomen_SAT_ambos_brazos_tenista_1	Arm_assimetry_tenista_1	Case_control	Group_control	Matched_pair_control	Weight_control	Height_control	BMI_control	Age_control	Tanner_control	Dominant_arm_ctg_control	Abdominal_Fat_control_1	Dominant_arm_fat_control_1	Non_dominant_arm_fat_control_1	ratio_SATabdomen_SAT_ambos_brazos_control_1	Arm_assimetry_control_1	RELIABILITY	Abdominal_Fat_tenista_2	Dominant_arm_fat_tenista_2	Non_dominant_arm_fat_tenista_2	ratio_SATabdomen_SAT_ambos_brazos_tenista_2	Arm_assimetry_tenista_2	Abdominal_Fat_control_2	Dominant_arm_fat_control_2	Non_dominant_arm_fat_control_2	ratio_SATabdomen_SAT_ambos_brazos_control_2	Arm_assimetry_control_2
9	1	1	42,4	1,541	17,8550297913699	10,923	1	1	1528	217,3	227	3,43911771325681	-4,27312775330396	26	2	1	47	1,532	20,0253597747616	11,625	2	1	4058	483,6	448	4,35594675826535	7,94642857142858		1554	223	231	456	3	3981	477	443	919	4
10	1	2	33,2	1,421	16,441821456676	9,909	2	1	1295	189	177	3,53825136612022	6,77966101694915	16	2	2	33	1,426	16,2283695504643	10,417	1	2	2980,1	188,9	199,4	7,67473602884368	-5,26579739217653		1311	192	180	373	4	3031	196	205	397	8
11	1	3	31,7	1,407	16,0129396675875	10,35	2	1	1364,24	175,2	180,3	3,83752461322082	-2,82861896838604	22	2	3	44,2	1,413	22,1379777007456	10,417	2	1	3526	336,9	320,7	5,36192214111922	5,05144995322731		1342	174	178	353	4	3463	329	317	654	5
12	1	4	35,6	1,481	16,2307983045199	10,964	2	1	2436	334,4	354	3,53864032539221	-5,53672316384181	25	2	4	41,65	1,475	19,1439241597242	10,208	1	1	3351,8	323,9	325,9	5,15820252385349	-,613685179502915		2470	342	360	696	4	3415	332	331	659	5
13	1	5	48,9	1,522	21,1095781365207	11,789	2	1	1705	297,1	277,5	2,96728158719109	7,06306306306307	21	2	5	44	1,52	19,0443213296399	11,5	1	1	3403,5	348,9	340,7	4,93546983758701	2,40680950983269		1685	296	276	566	3	3342	345	337	679	5
14	1	6	32,6	1,424	16,0767264234314	10,83	2	2	2135	267,3	252,4	4,10813931114104	5,90332805071316	27	2	6	42	1,43	20,5389016577828	11	2	1	2990,8	298,9	311,3	4,9013438216978	-3,98329585608739		2173	274	259	527	4	3033	306	318	621	5
15	1	7	37,1	1,513	16,2067545034901	11,82	2	1	1261	125,7	134,4	4,8481353325644	-6,47321428571429	18	2	7	45	1,5	20	11,71	2	1	3247	371,7	337,1	4,58098194130925	10,2640166122812		1275	129	139	265	5	3189	368	333	694	5
